# Supplementary material for: MIBiG 3.0: a community-driven effort to annotate experimentally validated biosynthetic gene clusters
Source: Nucleic Acids Res. 2022 Nov 18;51(D1):D603–10. doi: 10.1093/nar/gkac1049 (PMC9825592; doi:10.1093/nar/gkac1049)
Supplement: gkac1049_Supplemental_Files [file gkac1049_supplemental_files.zip]

Archive with 2 entries (2 files):
- Figure_S1.pdf
- supplementary_tables.xlsx
