# Supplementary material for: MIBiG 3.0: a community-driven effort to annotate experimentally validated biosynthetic gene clusters
Source: Nucleic Acids Res. 2022 Nov 18;51(D1):D603–10. doi: 10.1093/nar/gkac1049 (PMC9825592; doi:10.1093/nar/gkac1049)
Supplement: gkac1049_Supplemental_Files [file gkac1049_supplemental_files.zip › supplementary_tables.xlsx]

## Sheet: Table S1 - Bioactivities
Bioactivity	Count MIBiG 2.0	Count MIBiG 3.0	Removed in 3.0	Added in 3.0
antibacterial	262	846	no	no
cytotoxic	176	546	no	no
antifungal	80	309	no	no
inhibitor	124	177	no	no
siderophore	14	75	no	no
antiviral	6	70	no	no
surfactant	10	50	no	no
antiprotozoal	0	41	no	yes
signalling	21	30	no	no
neurotoxic	17	17	no	no
antioxidant	7	12	no	no
anthelmintic	0	12	no	yes
antimalarial	5	11	no	no
immunosuppressive	2	11	no	no
insecticidal	0	11	no	yes
phytotoxic	2	9	no	no
other	0	7	no	yes
pigment	2	6	no	no
virulence factor	1	6	no	no
biofilm	0	6	no	yes
cell envelope	0	6	no	yes
antiproliferative	4	5	no	no
herbicidal	1	5	no	no
uv protective	0	4	no	yes
antiplasmodial	1	3	no	no
exopolysaccharide	0	3	no	yes
ionophore	0	3	no	yes
swarming motility	0	3	no	yes
toxic	0	3	no	yes
neuroprotective	0	3	no	yes
emulsifier	0	3	no	yes
antiparasidal	0	3	no	yes
dna-interfering	2	2	no	no
odorous metabolite	2	2	no	no
antitumor	2	2	no	no
extracelluar capsule	0	2	no	yes
antitubulin	0	2	no	yes
regulatory	0	2	no	yes
adhesion	0	2	no	yes
flavor	0	2	no	yes
cold stress	0	2	no	yes
morphogen	0	2	no	yes
inducer	0	2	no	yes
anticancer	0	2	no	yes
anticoccidial	1	1	no	no
dermatotoxic	1	1	no	no
sodium channel blocking	1	1	no	no
hemolytic	1	1	no	no
iron reducing	1	1	no	no
hepatotoxic	0	1	no	yes
carbon storage	0	1	no	yes
enterotoxic	0	1	no	yes
cyst formation	0	1	no	yes
denitrificative	0	1	no	yes
fluorescent	0	1	no	yes
cell differentiation	0	1	no	yes
antineoplastic	0	1	no	yes
antialgal	0	1	no	yes
immunomodulatory	0	1	no	yes
nitrogen reduction	0	1	no	yes
irritant	0	1	no	yes
tumor promoter	0	1	no	yes
vesicant	0	1	no	yes
cell wall	0	1	no	yes
cell protectant	0	1	no	yes
antioomycete	0	1	no	yes
osmolytic	0	1	no	yes
predation	0	1	no	yes
sunscreen	3	0	yes	no
antiinsectan	2	0	yes	no
anti-tubulin	2	0	yes	no
swarming/biofilm induction	2	0	yes	no
hepatotoxin	1	0	yes	no
iron chelator, coordinates fe3+	1	0	yes	no
p-glycoprotein-mediated multiple drug resistance	1	0	yes	no
neuroprotectant	1	0	yes	no
inhibits neutrophil recruitment, immunosuppressive	1	0	yes	no
anti-viral	1	0	yes	no
veterinary medicine, animal husbandry,antimalaria	1	0	yes	no
potential uv protection	1	0	yes	no
fluorescence	1	0	yes	no
active in vitro against lamaria parasite plasmodium falciparum	1	0	yes	no
agonist of cd1d-restricted natural killer t (inkt) cells	1	0	yes	no
moderate antagonist of dopamine 5 and 5-hydroxytryptamine 7 receptors	1	0	yes	no
formation attenuates gliotoxin biosynthesis	1	0	yes	no
induciton of apoptosis	1	0	yes	no
induction of apoptosis	1	0	yes	no
antineoplastic, immunosuppressive	1	0	yes	no
anticancer agent	1	0	yes	no
insecticide	1	0	yes	no
a modulator of apoptosis	1	0	yes	no
anti-algal: lyses zoospores of phytophthora sp.	1	0	yes	no
tumor promoter, irritant, vesicant	1	0	yes	no
antiparasitic	1	0	yes	no
weakly bioactive against trypanosoma brucei rhodesiense	1	0	yes	no

## Sheet: Table S2 - SMILES strings
Substrate name	SMILES string
(2S,3R)-2-amino-3-hydroxy-4-(4-nitrophenyl)butanoic acid	C1=CC(=CC=C1C[C@H]([C@@H](C(=O)O)N)O)[N+](=O)[O-]
(2S,6R)-diamino-(5R,7)-dihydroxy-heptanoic acid	C(C[C@@H](C(=O)O)N)[C@H]([C@@H](CO)N)O
(4S)-5,5,5-trichloroleucine	CCC(=O)CCCCC[C@@H](C(=O)O)N
(E)-4-methylhex-2-enoic acid	CCC(C)/C=C/C(=O)O
(S,E)-2-amino-4-decenoic acid	CCCCC/C=C/C[C@@H](C(=O)O)N
1-(1,1-dimethylallyl)-tryptophan	CC(C)(C=C)N1C=C(C2=CC=CC=C21)C[C@@H](C(=O)O)N
1-aminocyclopropane-1-carboxylic acid	C(O)(=O)C1(CC1)(N)
1-pyrroline-5-carboxylic acid	O=C(O)C1/N=C\CC1
2-(1-methylcyclopropyl)-D-glycine	CC1(CC1)[C@H](C(=O)O)N
2-amino-3,5-dimethyl-4-hexenoic Acid	CC(C=C(C)C)C(C(=O)O)N
2-amino-6-hydroxy-4-methyl-8-oxodecanoic acid	CCC(=O)CC(CC(C)CC(C(=O)O)N)O
2-aminoadipic acid	C(C[C@@H](C(=O)O)N)CC(=O)O
2-aminobutyric acid	CC[C@@H](C(=O)O)N
2-aminoisobutyric acid	O=C(O)C(N)(C)C
2-carboxy-6-hydroxyoctahydroindole	N1[C@H](C(=O)O)C[C@@H]2CC[C@@H](O)C[C@H]12
2-chloro-3,5-dihydroxy-4-methylphenylglycine	CC1=C(O)C(Cl)=C(C=C(O)1)[C@@H](C(=O)O)N
2-chlorobenzoic acid	C1=CC=C(C(=C1)C(=O)O)Cl
2-chlorophenylalanine	C1=CC=C(C(=C1)C[C@@H](C(=O)O)N)Cl
2-fluorophenylalanine	C1=CC=C(C(=C1)C[C@@H](C(=O)O)N)F
2-hexenoic acid	CCCC=CC(=O)O
2-hydroxy-4-methylpentanedioic acid	CC(C)CC(C(=O)O)O
2-hydroxy-4-methylpentanoic acid	CC(C)CC(C(=O)O)O
2-hydroxypent-4-enoic acid	C=CCC(C(=O)O)O
2-ketobutyric acid	CCC(=O)C(=O)O
2-ketoisocaproic acid	O=C(C(=O)O)CC(C)C
2-ketoisovaleric acid	O=C(C(=O)O)C(C)C
2-methylserine	C[C@](CO)(C(=O)O)N
2-octenoic acid	CCCCCC=CC(=O)O
2,3-diamino-3-methylpropanoic acid	NC(C)[C@@H](C(=O)O)N
2,3-diaminopropionic acid	C([C@@H](C(=O)O)N)N
2,3-dihydroxy-para-aminobenzoic acid	C1=CC(=C(C(=C(N)1)O)O)C(=O)O
2,3-dihydroxybenzoic acid	C1=CC(=C(C(=C1)O)O)C(=O)O
2,3-dihydroxyhexadecanoic acid	CCCCCCCCCCCCCC(C(C(=O)O)O)O
2,4-diaminobutyric acid	C(CN)[C@@H](C(=O)O)N
2,4-dihydroxypentanoic acid	CC(CC(C(=O)O)O)O
2,5-dihydroxy-4-methylpentanoic acid	CC(CC(C(=O)O)O)CO
2R-hydroxy-3-methylpentanoic acid	CCC(C)[C@H](C(=O)O)O
2R-hydroxyisovaleric acid	CC(C)[C@H](C(=O)O)O
2S-amino decanoic acid	CCCCCCCC[C@H](N)C(=O)O
2S-amino-4-hexenoic acid	C/C=C/CC(C(=O)O)N
2S-amino-8-oxodecanoic acid	CCC(=O)CCCCC[C@@H](C(=O)O)N
2S-amino-8S-hydroxydecanoic acid	CC[C@@H](CCCCC[C@@H](C(=O)O)N)O
2S-amino-9,10-epoxy-8-oxodecanoic acid	C1C(O1)C(=O)CCCCC[C@@H](C(=O)O)N
2S-amino-decanoic acid	CCCCCCCC[C@@H](C(=O)O)N
2S-amino-dodecanoic acid	CCCCCCCCCC[C@@H](C(=O)O)N
2S-amino-octanoic-acid	CCCCCC[C@@H](C(=O)O)N
2S-aminodecanoic acid	CCCCCCCC[C@@H](C(=O)O)N
2S-hydroxyisocaproic acid	CC(C)C[C@@H](C(=O)O)O
2S-hydroxyisovaleric acid	CC(C)[C@@H](C(=O)O)O
2S-methyl-3-oxobutyrine	CC(=O)[C@](C)(N)C(=O)O
2S,3S-diaminobutyric acid	C[C@@H]([C@@H](C(=O)O)N)N
3-(2-nitrocyclopropylalanine)	C1[C@H]([C@@H]1[N+](=O)[O-])C[C@@H](C(=O)O)N
3-(3-pyridyl)-alanine	C1=CC(=CN=C1)C[C@@H](C(=O)O)N
3-amino-6-hydroxy-2-piperidone	C1CC(NC(=O)C1N)O
3-aminobenzoic acid	C1=CC(=CC(=C1)N)C(=O)O
3-aminoisobutyric acid	CC(CN)C(=O)O
3-chloro-N-methylalanine	C([C@@H](C(=O)O)NC)Cl
3-chlorophenylalanine	C1=CC(=CC(=C1)Cl)C[C@@H](C(=O)O)N
3-chlorotyrosine	C1=C(Cl)C(=CC=C1C[C@@H](C(=O)O)N)O
3-fluorophenylalanine	C1=CC(=CC(=C1)F)C[C@@H](C(=O)O)N
3-hydroxy-4-methoxyphenylalanine	OC1=C(C=CC(=C1)C[C@@H](C(=O)O)N)OC
3-hydroxy-4-methylproline	CC1C(O)[C@H](NC1)C(=O)O
3-hydroxy-O-methyl-5-methyltyrosine	C1=C(O)C(=C(C)C=C1C[C@@H](C(=O)O)N)OC
3-hydroxy-O-methyltyrosine	C1=C(O)C(=CC=C1C[C@@H](C(=O)O)N)OC
3-hydroxy-para-aminobenzoic acid	C1=CC(=C(C=C1C(=O)O)O)N
3-hydroxyasparagine	N[C@H](C(O)=O)C(O)C(N)=O
3-hydroxyaspartic acid	N[C@@H](C(C(=O)O)O)(C(=O)O)
3-hydroxybenzoic acid	C1=CC(=CC(=C1)O)C(=O)O
3-hydroxyglutamine	C(C([C@@H](C(=O)O)N)O)C(=O)N
3-hydroxykynurenine	C1=CC(=C(C(=C1)O)N)C(=O)C[C@@H](C(=O)O)N
3-hydroxyleucine	CC(C)C([C@@H](C(=O)O)N)O
3-hydroxypicolinic acid	C1=CC(=C(N=C1)C(=O)O)O
3-hydroxyquinaldic acid	c1ccc2c(c1)cc(c(n2)C(=O)O)O
3-hydroxytyrosine	C1=CC(=C(C=C1C[C@@H](C(=O)O)N)O)O
3-hydroxyvaline	CC(O)(C)[C@@H](C(=O)O)N
3-methoxyanthranilic acid	COC1=CC=CC(=C1N)C(=O)O
3-methoxyaspartic acid	N[C@H](C(C(=O)O)OC)(C(=O)O)
3-methylasparagine	CC([C@@H](C(=O)O)N)C(=O)N
3-methylaspartic acid	CC([C@@H](C(=O)O)N)C(=O)O
3-methylleucine	CC(C)C(C)[C@@H](C(=O)O)N
3-nitrotyrosine	C1=CC(=C(C=C1C[C@@H](C(=O)O)N)[N+](=O)[O-])O
3,4-dihydroxybenzoic acid	C1=CC(=C(C=C1C(=O)O)O)O
3,5-dichloro-4-hydroxyphenylglycine	C1=C(Cl)C(=C(Cl)C=C1[C@@H](C(=O)O)N)O
3,5-dihydroxyphenylglycine	N[C@H](C(=O)O)c1cc(O)cc(O)c1
3R-amino-2S,5R-dihydroxy-8-phenyloctanoic acid	N[C@H](C[C@H](O)CCCc1ccccc1)[C@H](O)C(O)=O
3R-aminoisobutyric acid	C[C@H](CN)C(=O)O
3R-chloroproline	C1[C@@H](Cl)[C@H](NC1)C(=O)O
3R-hydroxy-2,4-diaminobutyric acid	NC[C@@H](O)[C@@H](C(=O)O)N
3R-hydroxyasparagine	N[C@H](C(O)=O)[C@@H](O)C(N)=O
3R-hydroxyaspartic acid	N[C@@H]([C@H](C(=O)O)O)(C(=O)O)
3R-hydroxyhomotyrosine	C1=CC(=CC=C1C[C@H]([C@@H](C(=O)O)N)O)O
3R-hydroxyleucine	CC(C)[C@H]([C@@H](C(=O)O)N)O
3R-methyl-D-aspartic acid branched	N[C@H]([C@@H](O)C(O)=O)C(O)=O
3R-methylbeta-alanine	NC[C@@H](C)C(=O)O
3R-methylglutamic acid	C[C@H](CC(=O)O)[C@@H](C(=O)O)N
3S-carboxypiperazine	C1NN[C@H](C(=O)O)CC1
3S-cyclohex-2-enylalanine	C1C=C[C@H](CC1)C[C@@H](C(=O)O)N
3S-hydroxy-4S-methylproline	C[C@@H]1[C@H](O)[C@H](NC1)C(=O)O
3S-hydroxy-6-chlorohistidine	C1=C(NC(Cl)=N1)[C@H]([C@@H](C(=O)O)N)O
3S-hydroxyasparagine	N[C@H](C(O)=O)[C@H](O)C(N)=O
3S-hydroxyleucine	CC(C)[C@@H]([C@@H](C(=O)O)N)O
3S-hydroxypipecolic acid	C1C[C@@H]([C@H](NC1)C(=O)O)O
3S-hydroxyproline	C1CN[C@@H]([C@H]1O)C(=O)O
3S-methyl-D-aspartic acid branched	N[C@H]([C@H](O)C(O)=O)C(O)=O
3S-methylaspartic acid	C[C@@H]([C@@H](C(=O)O)N)C(=O)O
3S-methylproline	C1[C@H](C)[C@H](NC1)C(=O)O
3S,4R-dichloroproline	Cl[C@H]1[C@@H](Cl)[C@H](NC1)C(=O)O
3S,4S-dihydroxyhomotyrosine	C1=CC(=CC=C1[C@H](O)[C@H]([C@@H](C(=O)O)N)O)O
4-acetamidopyrrole-2-carboxylic acid	CC(=O)NC1=CNC(=C1)C(=O)O
4-amino-2-hydroxy-3-isopropoxybenzoic acid	CC(C)OC1=C(C=CC(=C1O)C(=O)O)N
4-aminobutyric acid	NCCCC(=O)O
4-aminophenylalanine	C1=CC(=CC=C1C[C@@H](C(=O)O)N)N
4-bromophenylalanine	C1=CC(=CC=C1C[C@@H](C(=O)O)N)Br
4-chlorobenzoic acid	C1=CC(=CC=C1C(=O)O)Cl
4-chlorophenylalanine	C1=CC(=CC=C1C[C@@H](C(=O)O)N)Cl
4-chlorothreonine	ClC[C@H]([C@@H](C(=O)O)N)O
4-fluorophenylalanine	C1=CC(=CC=C1C[C@@H](C(=O)O)N)F
4-hydroxy-D-kynurenine	C1=C(O)C=C(C(=C1)C(=O)C[C@H](C(=O)O)N)N
4-hydroxyglutamine	C(C(O)C(=O)N)[C@@H](C(=O)O)N
4-hydroxyindole-3-carboxylic acid	c1cc2c(c(c1)O)c(c[nH]2)C(=O)O
4-hydroxyphenylglycine	C1=CC(=CC=C1[C@@H](C(=O)O)N)O
4-hydroxyphenylpyruvic acid	C1=CC(=CC=C1CC(=O)C(=O)O)O
4-hydroxyproline	C1[C@H](NCC1O)C(=O)O
4-methoxytryptophan	C1=CC=C2C(=C1OC)C(=CN2)C[C@@H](C(=O)O)N
4-methylphenylalanine	CC1=CC=C(C=C1)C[C@@H](C(=O)O)N
4-methylproline	CC1C[C@H](NC1)C(=O)O
4-nitrotryptophan	C1=CC=C2C(=C1[N+](=O)[O-])C(=CN2)C[C@@H](C(=O)O)N
4-oxoproline	C1[C@H](NCC1=O)C(=O)O
4,5-dehydroarginine	O=C(O)[C@@H](N)C/C=C/NC(N)=N
4,5-dehydroleucine	C=C(C)C[C@@H](C(=O)O)N
4,5-dihydroxyornithine	C([C@@H](C(=O)O)N)C(C(N)O)O
4R-butenyl-4R-methylthreonine	C[C@H](C/C=C/C)[C@@H](O)[C@H](N)C(=O)O
4R-hydroxyproline	C1[C@H](NC[C@@H]1O)C(=O)O
4R-methylproline	C[C@@H]1C[C@H](NC1)C(=O)O
4R-propylproline	CCC[C@@H]1C[C@H](NC1)C(=O)O
4S-acetyl-5S-methylproline	CC(=O)O[C@H]1C[C@H](N[C@H](C)1)C(=O)O
4S-hydroxylysine	NCC[C@H](O)C[C@@H](C(=O)O)N
4S-methylazetidine-2S-carboxylic acid	C[C@H]1C[C@H](N1)C(=O)O
4S-methylproline	C[C@H]1C[C@H](NC1)C(=O)O
4S-propenylproline	C/C=C\[C@H]1C[C@H](NC1)C(=O)O
5-chlorotryptophan	C1=CC2=C(C=C1Cl)C(=CN2)C[C@@H](C(=O)O)N
5-methoxytyrosine	C1=C(OC)C(=CC=C1C[C@@H](C(=O)O)N)O
5,5-dimethylpipecolic acid	C1C(C)(C)CN[C@@H](C1)C(=O)O
5R-hydroxy-2S-aminopentanoic acid	O[C@@H](C[C@@H](C(=O)O)N)CO
6-chloro-4-hydroxy-1-methyl-indole-3-carboxylic acid	C(O)1=C(Cl)C=C2C(=C1)C(=CN(C)2)C(=O)O
6-chlorotryptophan	C1=C(Cl)C=C2C(=C1)C(=CN2)C[C@@H](C(=O)O)N
6,7-dichlorotryptophan	C1=C(Cl)C(Cl)=C2C(=C1)C(=CN2)C[C@@H](C(=O)O)N
alanine	C[C@@H](C(=O)O)N
alaninol	C[C@@H](CO)N
allo-isoleucine	CC[C@@H](C)[C@@H](C(=O)O)N
allo-threonine	C[C@@H]([C@@H](C(=O)O)N)O
alpha-methylphenylalanine	C[C@](CC1=CC=CC=C1)(C(=O)O)N
anthranilic acid	C1=CC=C(C(=C1)C(=O)O)N
arginine	C(C[C@@H](C(=O)O)N)CN=C(N)N
asparagine	C([C@@H](C(=O)O)N)C(=O)N
aspartic acid	C([C@@H](C(=O)O)N)C(=O)O
aspartic acid branched	C([C@@H](C(=O)O)N)C(=O)O
azetidine-2-carboxylic acid	O=C(O)[C@H]1NCC1
benzoic acid	C1=CC=C(C=C1)C(=O)O
benzoxazolinate	c1ccc2c(c1)nc(o2)C(=O)O
beta-alanine	NCCC(=O)O
beta-hydroxy-3-hydroxy-O-methyl-5-methyltyrosine	C1=C(C)C(=C(O)C=C1C(O)[C@@H](C(=O)O)N)OC
beta-hydroxyarginine	C(C(O)[C@@H](C(=O)O)N)CN=C(N)N
beta-hydroxyphenylalanine	OC(C1=CC=CC=C1)[C@@H](C(=O)O)N
beta-hydroxytyrosine	C1=CC(=CC=C1C([C@@H](C(=O)O)N)O)O
beta-lysine	C(C[C@@H](CC(=O)O)N)CN
betaine	C[N+](C)(C)CC(=O)O
butyric acid	CCCC(=O)O
capreomycidine	C1CN=C(N[C@H]1[C@@H](C(=O)O)N)N
cinnamic acid	C1=CC=C(C=C1)/C=C/C(=O)O
citrulline	C(C[C@@H](C(=O)O)N)CNC(=O)N
coumaric acid	C1=CC(=CC=C1/C=C/C(=O)O)O
cysteic acid	C([C@@H](C(=O)O)N)S(=O)(=O)O
cysteine	C([C@@H](C(=O)O)N)S
D-2-aminobutyric acid	CC[C@H](C(=O)O)N
D-2,3-diaminopropionic acid	C([C@H](C(=O)O)N)N
D-alanine	C[C@H](C(=O)O)N
D-allo-threonine	C[C@H]([C@H](C(=O)O)N)O
D-arginine	C(C[C@H](C(=O)O)N)CN=C(N)N
D-aspartic acid branched	C([C@H](C(=O)O)N)C(=O)O
D-glutamic acid branched	C(CC(=O)O)[C@H](C(=O)O)N
D-glutamine	C(CC(=O)N)[C@H](C(=O)O)N
D-leucine	CC(C)C[C@H](C(=O)O)N
D-phenylalanine	C1=CC=C(C=C1)C[C@H](C(=O)O)N
D-phenyllactic acid	C1=CC=C(C=C1)C[C@H](C(=O)O)O
D-pipecolic acid	C1CCN[C@H](C1)C(=O)O
D-tyrosine	C1=CC(=CC=C1C[C@H](C(=O)O)N)O
dehydroarginine	C(CN=C(N)N)/C=C(/C(=O)O)\N
dehydrolysine	C(CCN)=C[C@@H](C(=O)O)N
dehydrotryptophan	C1=CC=C2C(=C1)C(=CN2)/C=C(/C(=O)O)\N
dehydrovaline	CC(=C(C(=O)O)N)C
E-butenyl-4R-methylthreonine	C/C=C/C[C@@H](C)[C@H]([C@@H](C(=O)O)N)O
enduracididine	C1[C@H](NC(=N1)N)C[C@@H](C(=O)O)N
fatty acid	*CC(=O)O
glutamic acid	C(CC(=O)O)[C@@H](C(=O)O)N
glutamine	C(CC(=O)N)[C@@H](C(=O)O)N
glycine	NCC(=O)O
glycocyamine	C(C(=O)O)N=C(N)N
glycolic acid	C(C(=O)O)O
graminine	O=NN(O)CCC[C@H](N)(C(=O)O
guanidinoacetic acid	C(C(=O)O)N=C(N)N
hexanoic acid	CCCCCC(=O)O
histidine	C1=C(NC=N1)C[C@@H](C(=O)O)N
homoleucine	CC(C)C[C@@H](CC(=O)O)N
homophenylalanine	C1=CC=C(C=C1)CC[C@@H](C(=O)O)N
homoserine	C(CO)[C@@H](C(=O)O)N
homotyrosine	C1=CC(=CC=C1CC[C@@H](C(=O)O)N)O
hydrocinnamic acid	C1=CC=C(C=C1)CCC(=O)O
hydroxyproline	C(*)1C[C@H](NC(*)1)C(=O)O
indole-3-pyruvic acid	C1=CC=C2C(=C1)C(=CN2)CC(=O)C(=O)O
isoleucine	CC[C@H](C)[C@@H](C(=O)O)N
isovaleric acid	CC(C)CC(=O)O
kynurenine	C1=CC=C(C(=C1)C(=O)C[C@@H](C(=O)O)N)N
lactic acid	C[C@@H](C(=O)O)O
leucine	CC(C)C[C@@H](C(=O)O)N
linoleic acid	CCCCC/C=C\C/C=C\CCCCCCCC(=O)O
lysine	C(CCN)C[C@@H](C(=O)O)N
malic acid	C(C(C(=O)O)O)C(=O)O
meta-tyrosine	C1=CC(=CC(=C1)O)C[C@@H](C(=O)O)N
methionine	CSCC[C@@H](C(=O)O)N
N-(1-methyl)-tryptophan	C1=CC=C2C(=C1)C(=CN(C)2)C[C@@H](C(=O)O)N
N-(1-propargyl)-tryptophan	C1=CC=C2C(=C1)C(=CN(CC#C)2)C[C@@H](C(=O)O)N
N-dimethylglycine	CN(C)CC(=O)O
N-formylalanine	C[C@@H](C(=O)O)NC=O
N-formylglycine	C(C(=O)O)NC=O
N-hydroxyvaline	CC(C)[C@@H](C(=O)O)NO
N-methylserine	CN[C@@H](CO)C(=O)O
N1-methoxytryptophan	C1=CC=C2C(=C1)C(=CN(OC)2)C[C@@H](C(=O)O)N
N5-acetyl-N5-hydroxyornithine	CC(=O)N(CCC[C@@H](C(=O)O)N)O
N5-formyl-N5-hydroxyornithine	C(C[C@@H](C(=O)O)N)CN(C=O)O
N5-hydroxyornithine	C(C[C@@H](C(=O)O)N)CNO
N5-nitroso-N5-hydroxyornithine	O=NN(CCC[C@@H](C(=O)O)N)O
N5-trans-anhydromevalonyl-N5-hydroxyornithine	C(C[C@@H](C(=O)O)N)CN(O)C(=O)/C=C(C)/CCO
N6-hydroxylysine	C(CCNO)C[C@@H](C(=O)O)N
nicotinic acid	C1=CC(=CN=C1)C(=O)O
norcoronamic acid	C[C@H]1C[C@]1(C(=O)O)N
O-methylthreonine	C[C@H]([C@@H](C(=O)O)N)OC
O-methyltyrosine	COC1=CC=C(C=C1)C[C@@H](C(=O)O)N
octanoic acid	CCCCCCCC(=O)O
ornithine	C(C[C@@H](C(=O)O)N)CN
p-hydroxybenzoylformic acid	C1=CC(=CC=C1C(=O)C(=O)O)O
para-aminobenzoic acid	O=C(O)c1ccc(N)cc1
pentanoic acid	CCCCC(=O)O
phenazine-1-carboxylic acid	C1=CC=C2C(=C1)N=C3C=CC=C(C3=N2)C(=O)O
phenazine-1,6-dicarboxylic acid	C1=CC(=C2C(=C1)N=C3C(=N2)C=CC=C3C(=O)O)C(=O)O
phenylalanine	C1=CC=C(C=C1)C[C@@H](C(=O)O)N
phenylglycine	C1=CC=C(C=C1)[C@@H](C(=O)O)N
phenylpyruvic acid	C1=CC=C(C=C1)CC(=O)C(=O)O
pipecolic acid	C1CCN[C@@H](C1)C(=O)O
piperazic acid	C1C[C@H](NNC1)C(=O)O
proline	C1C[C@H](NC1)C(=O)O
propionic acid	CCC(=O)O
pyrrole-2-carboxylic acid	C1=CNC(=C1)C(=O)O
pyruvic acid	CC(=O)C(=O)O
quinoxaline-2-carboxylic acid	C1=CC=C2C(=C1)N=CC(=N2)C(=O)O
R-aza-beta-tyrosine	C1=CC(=NC=C1O)[C@@H](CC(=O)O)N
R-beta-hydroxyphenylalanine	O[C@H](C1=CC=CC=C1)[C@@H](C(=O)O)N
R-beta-hydroxytyrosine	C1=CC(=CC=C1[C@H]([C@@H](C(=O)O)N)O)O
R-beta-methylphenylalanine	C[C@H](C1=CC=CC=C1)[C@@H](C(=O)O)N
R-beta-methyltryptophan	C[C@H](C1=CNC2=CC=CC=C21)[C@@H](C(=O)O)N
R-beta-phenylalanine	C1=CC=C(C=C1)[C@@H](CC(=O)O)N
R-beta-tyrosine	C1=CC(=CC=C1[C@@H](CC(=O)O)N)O
S-adenosylmethionine	C[S+](CC[C@@H](C(=O)[O-])N)C[C@@H]1[C@H]([C@H]([C@@H](O1)N2C=NC3=C(N=CN=C32)N)O)O
S-beta-hydroxycyclohex-2S-enylalanine	C1C=C[C@H](CC1)[C@H](O)[C@@H](C(=O)O)N
S-beta-hydroxyenduracididine	C1[C@H](NC(=N1)N)[C@H](O)[C@@H](C(=O)O)N
S-beta-hydroxyphenylalanine	O[C@@H](C1=CC=CC=C1)[C@@H](C(=O)O)N
S-beta-tyrosine	C1=CC(=CC=C1[C@H](CC(=O)O)N)O
salicylic acid	C1=CC=C(C(=C1)C(=O)O)O
serine	C([C@@H](C(=O)O)N)O
threonine	C[C@H]([C@@H](C(=O)O)N)O
trans-2-crotylglycine	C/C=C/C[C@@H](C(=O)O)N
tryptophan	C1=CC=C2C(=C1)C(=CN2)C[C@@H](C(=O)O)N
tyrosine	C1=CC(=CC=C1C[C@@H](C(=O)O)N)O
valine	CC(C)[C@@H](C(=O)O)N
